# Supplementary material for: Liver gene therapy by lentiviral vectors reverses anti-factor IX pre-existing immunity in haemophilic mice
Source: EMBO Mol Med. 2013 Sep 16;5(11):1684–97. doi: 10.1002/emmm.201302857 (PMC3840485; doi:10.1002/emmm.201302857)
Supplement: Supplementary file 3 [file emmm0005-1684-SD3.txt]

EMBO MolecularMedicine  PeerReview ProcessFile- EMM-2013-02857
 
 
© EMBO 1 
 
 
 
 
Livergene therapy by lentiviralvectors reverses anti-factor 
IX pre-existing immunity in hemophilic mice 
 
AndreaAnnoni,AlessioCantore,PatriziaDellaValle,KevinGoudy,MahzadAkbarpour,Fabio
Russo,SaraBartolaccini,ArmandoD'Angelo,MariaGraziaRoncaroloandLuigiNaldini 
 
Correspondingauthor:LuigiNaldini, San RaffaeleTelethon InstituteforGeneTherapy
 
 
 
 
Review timeline: Submissiondate: 08 April2013
 EditorialDecision: 13 May 2013
 Revisionreceived: 18 July 2013
 Accepted: 08 August2013
 
 
 
 
TransactionReport:
 
(Note:With the exception ofthe correction oftypographicalor spelling errors thatcould be a source ofambiguity,
letters and reports are not edited.The originalformatting oflettersand referee reportsmaynotbe reflected in this 
compilation.)
 
 
 
Editor: RobertoBuccione  
 
 
 
1stEditorialDecision 13 May 2013
ThankyouforthesubmissionofyourmanuscripttoEMBO MolecularMedicine.Wehavenow 
heard back from thethreeReviewerswhom weasked to evaluateyourmanuscript. 
YouwillseethatallthreeReviewersaregenerallysupportiveofyouworkalthoughanumberof
concernshave been raised thatpreventusfrom considering publication atthistime. 
 
Reviewer1notesthatOVA-injected, but not saline-injected animals, show an IgG decline over time 
and suggeststhatthe numberofcontrolsanimalsshould be increased to rule outnon-specific 
effects.S/he also wonderswhetherthe response to high dose FIX isa Type 1 hypersensitivity.
Finally,Reviewer1mentionsthattoconfirm therelevanceofTregs,adoptivetransferexperiments
should be performed.A few otherissuesare listed,which require yourintervention. 
 
Reviewer2isgenerallysatisfiedwiththemanuscriptbutnotesthatatvariancewiththismanuscript,
the back-to-back submission "Livergenetherapy by lentiviralvectorsreversesanti-FactorIX pre-
existing immunity in hemophilic mice" by Annonietal.(EMM-2013-02857)reportselimination of
neutralising antibodieswith AAV-mediatedtransferatonly6% ofnormalFIXlevels.Reviewer2
feels,and Iagree,thatthis should be addressed and discussed appropriately.
 
Reviewer3requiresclarificationwithrespecttodatareportedinfigure2A-D.S/healsolistsa
numberofissuesthatrequireyourintervention including propercitation ofpreviouswork and 
elucidation ofsome unclearorimprecise statements.
 
Consideredalltheabove,whilepublicationofthepapercannotbeconsideredatthisstage,we
wouldbepleasedtoconsiderrevisedsubmission,withtheunderstandingthattheReviewers'
concernsmustbe fully addressed,with additionalexperimental data where appropriate and that EMBO MolecularMedicine  PeerReview ProcessFile- EMM-2013-02857
 
 
© EMBO 2 
acceptance ofthe manuscriptwillentaila second round ofreview. 
 
PleasenotethatitisEMBO MolecularMedicinepolicytoallow asingleroundofrevisiononlyand
that, therefore, acceptance or rejection of the manuscriptwilldepend on the completeness ofyour
responses included in the next,finalversion of the manuscript.
 
Asyouknow,EMBO MolecularMedicinehasa"scoopingprotection"policy,wherebysimilar
findings thatare published by others during review or revision are nota criterion for rejection.
However,Idoaskyoutogetintouchwithusafterthreemonthsifyouhavenotcompletedyour
revision,to update us on the status.Please also contactus as soon as possible if similar work is 
published elsewhere.
 
I look forward to seeing a revised form of your manuscriptas soon as possible.
 
***** Reviewer'scomments***** 
 
Referee#1(GeneralRemarks):
 
Theauthorsaddresstheproblem ofinhibitor-positivehemophiliain agenetherapy mousemodel.
Theauthorsconclude thatLV mediated gene therapy hasa tolerisation effectthrough induction of
specific Treg cells.These data are largely observationalhowever,and the immunological
mechanism ofTreginductionandmemoryBcelldepletionisnotelucidated.
1.OVA injected animals(Fig2A)also show adeclinein IgG overtime,although salineinjected do 
not.Thenumbersofcontrolanimalsshould beincreased to match thatoftheFIX group to ruleouta
non-specific effect(4 outof16 FIX injected animalsdid notrespond).
2.Copy numberdatashould beshown and correlated with therapeuticeffect.Furthermore,data
confirming lack ofFIX expression in non-hepatictissues(including APCs)should beshown.The
minimum doserequiredforefficacyshouldalsobedetermined.
3.Can theauthorsconfirm experimentally thattheresponseto high doseFIX istruly aType1 
hypersensitivity ?Whathappensiflowerdosesareused.....id thisregimen producecomparable
levels of FIX to that of gene therapy treated animals?
4.labeling ofFig 4 axesareinconsistentbetween panels.
5.In fig 6 itisnotclearhow many micethedataiscollected from,orwhetherthesampleswere
pooled.TheSEM looksremarkablesmalliftheseweretriplicatesfrom differentexperimental 
animals.
6.To confirm theimportanceofTregs,theauthorsmustperform adoptivetransferexperiments.The
long term duration of response in terms of Treg depletion should be determined. They should also 
determinewhetherthereisany changein thenumberofIL-10 producing B cells.
 
 
 
Referee#2(GeneralRemarks):
 
ThisstudyshowsthatlentiviralvectorscanbeusedexpressFIX intheliverofhemophilicmiceand
to eliminate neutralizing antiFIX antibody responses in immunized FIX-deficientmice.Thiseffect
wasmediatedbydepletionofFIX-specific plasma cells and B memory cells,atleastin partdue to 
induction of Tregs by the transgene product. It is interesting to note that while the majority of 
treated mice showed reversal of inhibitory antibodies,about25% did notrespond and thiswas
associated with a lowervectorcopy number.Thissuggeststhatthe ability to abrogate neutralizing 
antibodiesisdependenton the absolute leveloftransgene-induced FIX expression. Measured FIX 
levels in responderswasapproximately 100% thatofnormal,suggesting thisistherequired levelfor
the response. However, in the accompanying paper by Markusic et al, elimination of neutralizing 
antibodieswith AAV-mediatedtransferoccurredatonly6% ofnormalFIXlevels. If both papers are 
published,theauthorsshould addressthispotentialdiscrepancy.Forinstance,isitpossiblethatthe
ability oflentiviralvectorsto induce the Treg response islessthan thatseen with AAV (ata given 
FIX level)?Isonevectorsystem intrinsically morepotentthattheotherin termsofeliminating 
inhibitors ? This will certainly be a question the readers will be interested in. If this cannot be EMBO MolecularMedicine  PeerReview ProcessFile- EMM-2013-02857
 
 
© EMBO 3 
addressed experimentally,atleastthe authorsshould acknowledge thisdifference in the studies and 
discussthepossibleramificationsand interpretations.Otherwise,thisisanicestudy with well
performed experimentsand amedically importantresult. 
 
 
 
Referee#3(GeneralRemarks):
 
Annonietalconvincinglyshow thattheycanattenuate established anti-factorIX antibodies with 
liver-directed genetransferusing lentivirusvectorsin hemophiliaB mice.Thisisan important
problem in humansforvariousreasons,particularly thatfactorIX inhibitorspreventpropertherapy 
forbleeding and/orprophylaxisagainstbleeding,and inhibitorsto factorIX can be associated with 
anaphylaxisand/ornephrotic syndrome in the eventofrepeatexposure to factorIX.In fact,the 
anaphylaxisin humanswasfirstnoted in patientsundergoing standard desensitization with human 
factorIX proteins.Thus,a safe,effective approach to treating these inhibitors would be welcome. 
 
Somecommentsandquestionsthatariseinmyreview ofthismanuscriptfollow.
 
1.C57BL/micearewellknown notto behighly responsiveto human factorIX protein asan 
immunogen, at least delivered intravenously as is the route of administration for factor IX in 
hemophiliaB patients.
2.Itisabitofan overstatementto callinhibitorsto factorIX "life-threatening" asin the Abstract.
3.Lowerdoseimmunetoleranceregimenshavebeen described and mightbementioned in the
Introduction.
4.Introduction may mention early referencesby WarrierI,etaland Ewenstein B,etalthatdescribe
anaphylaxisand nephrotic syndromein factorIX inhibitorpatientsundergoing ITI. 
5.In resultswould mention on page4 thatthehemophiliaB micearein theC57Bl/6 background;
this is sufficiently important to readers who follow this field that it should be stated here, however 
briefly.
6.On page8,lastsentenceof2nd paragraph deemsanti-factorIX antibodies of low titerdetected by 
ELISA tobenon-inhibitory because the Bethesda inhibitor assay is negative. The discrepancy 
between theELISA resultand theBethesdainhibitorassay resultisa function ofthe factthatELISA 
tests detect ALL antibodies that bind a fixed antigen target, while an assay based on neutralization 
ofclotting function doesnotregisteraresultuntil>50% ofthefactorIX isneutralized.Thisis
intrinsicto theway thetestsaredone,and itshould notbestated thattheaffinity isnecessarily low 
ortheantibodiesdo notneutralizefactorIX.Itisprobably betterto statethattheresidualtitersof
factorIX antibodies detected by ELISA method were nothigh enough to reach the threshold 
required to inhibitclotting enough to register on the Bethesda assay.I would notspeculate on the 
affinity ofthe antibody withoutmore data (which isnotreally necessary forpublication). 
7.In theResults,with referenceto Figure2A-D,whyistheredetectableFIX antigenandactivityat
the 6 week time point with significant anti-FIX antibodydetectablebyELISA andBethesdaassay?
Also,whyisthere25% factorIX concomitantwith800microgram/mlIgG antibodyand ~30 BIAU 
neutralizing antibody titerin latetreatementgroup (2E-H)butintheearlytreatmentgroup(2A-D)
there is 10% factor IX concomitant with 100 microgram/ml IgG antibody and ~3 BIAU neutralizing 
antibody titerin early treatmentgroup (2A-D)? 
 
Minor/stylisticconcerns:
1.F8 orF9 to designatethegenesforfactorVIIIorfactorIX respectively should beitalicized. 
2.FactorVIIIand factorIX arenotpropernounsand need notbecapitalized. 
3.Comcomitantly,plasmafactorIX levelsand clotting activity rose (notraised)to 50-100% of
normal.
4.LastlineofResultson page4:presumeAuthorsreferto IgG1 isotype,not"G1"? 
5.Second DiMichellereference:strike"Haemophilia:theofficaljournaloftheWorld Federation of
Hemophilia"(notrequired) 
 
 
 
 EMBO MolecularMedicine  PeerReview ProcessFile- EMM-2013-02857
 
 
© EMBO 4 
1stRevision - authors'response 18 July 2013
We want to thank the reviewers for their overall positive appraisal of our manuscript and their
helpful and constructive suggestions. In order to address them, we have performed additional
experimentsand modified the manuscriptaccordingly.Below please find a point-by-pointresponse 
to the reviewers’ comments. 
 
 
Referee#1(GeneralRemarks):
 
Theauthorsaddresstheproblem ofinhibitor-positivehemophilia in a genetherapymousemodel.
TheauthorsconcludethatLV mediatedgenetherapyhasatolerisationeffectthroughinductionof
specific Treg cells. These data are largely observational however, and the immunological
mechanism ofTreginductionandmemoryBcelldepletionisnotelucidated.
 
1.OVA injected animals(Fig2A)also show a declinein IgG overtime,although salineinjected do 
not.Thenumbersofcontrolanimalsshould beincreased to match thatoftheFIX group to ruleout
a non-specific effect(4 outof16 FIX injected animals did notrespond).
 
WeperformedstatisticalanalysisandincludeditinFigure2A.Althoughtheaverageconcentration
of anti-FIX IgG in LV-OVA treated mice appeared lower in the last time point of analysis as
compared to allearliermeasurements, itstilldid notsignificantly differfrom thatfound in saline-
injected mice at the same time point. Moreover, inhibitor titers remained superimposable between
the two groups for the entire analysis including the last time point (see Figure 2B). We agree with 
the Reviewer that the number of LV-OVA controlanimalsislow;indeedtheobserveddecreasein
average concentration wasmainly due to the lastdata pointfrom one mouse (#9.10),while the other
two LV-OVA controlmicedidnotshow adecrease,asitcanbeseeninthegraphbelow plottingthe
data for individual mice. Some similar upward and downward fluctuations were also observed 
sporadically in the largergroup ofsalineinjected mice.Thus,thereislittlereason to suspectanon-
specific effectofthe LV-OVA treatment,whichinanycaseshouldhavemanifestedseveralweeks
beforein theearliertimepoints(asobserved fortheLV-FIX).IftheReviewerthinks that we should 
include the graph showing individual mice in a Supporting Information Figure, we can do it.
 
 
 
2.Copynumberdatashouldbeshownandcorrelatedwiththerapeuticeffect. 
 EMBO MolecularMedicine  PeerReview ProcessFile- EMM-2013-02857
 
 
© EMBO 5 
VectorcopynumberdataareshowninTable1andinSupportingInformation Figure 2.We have 
observed a lower vector copy number in those mice in which gene therapy was not effective in 
reversing the anti-FIX humoralresponse(SupportingInformationFigure2).Wementionthedatain
the results section (“Intriguingly,NRmicehadsignificantlylowervectorcontentintheliverthan
responder mice atthe end of the experiments”) and discuss a possible correlation with the observed 
effectin the discussion (“Itispossible thatNR mice did notachieve the threshold ofFIX expression
required to haltthe immune response,due to variability in transduction efficiency.This hypothesis 
is supported by the finding of an average lower vector content in the liver of NR vs. responder 
mice”).
 
 
Furthermore, data confirming lack of FIX expression in non-hepatic tissues (including APCs)
should be shown.
 
Wehavepreviously shown that lentiviralvectors containing thehepatocyte-specific ET promoter
and microRNA 142 target sequences stringently target transgene expression to hepatocytes and 
abolish any residualtransgene expression directly from the transduced vectorin antigen presenting 
cellsofthe liverand spleen,using a reporterGFP transgene (Brown etal.,NatMed 2006,Brown et
al.,Blood 2007).These data and the papersreporting them are referenced in the Introduction. 
 
 
Theminimum doserequiredforefficacyshouldalsobedetermined.
 
Weandothershavereported thatevena lowlevelofhepatocyte-targeted FIX expression (1% of 
normal) and a low percentage of transduced hepatocytes (2%) (Matrai et al., Hepatology 2011;
Martinoetal.,PlosOne2009)aresufficienttoinduceTregsandtolerancetothedeliveredtransgene
in naïve mice. Since in the current work we aimed to reverse a pre-existing humoral immune 
response,we postulated that high antigen doseswould be required to control theB-cell response.
This assumption was based on previous reports that exposure to antigens in theµg/ml range of
concentration wasunable to re-stimulate memory B cells in vitro (Hausl et al., Blood 2005). We 
thus treated inhibitors-positive hemophilia B mice with LV doses (about 10^9 TU/ml) able to 
provide>50% ofnormalFIX levelsin thecirculation (corresponding to 2.5 µg/ml).Using theseLV 
dosesweobtained a70-75% positiveresponse,in termsofreversalofinhibitortitersand recovery 
ofFIX activity.Becausethenon-responder mice had significantly lower average vector contentin 
the liver than the responder mice at the end of the experiments (see Supporting Information Figure 
2,asmentionedabove),weinterpretthefailuretorespondasduetothefailuretoreachathreshold
of FIX expression required to halt the immune response, due to variability in transduction 
efficiency. For this reason, we did not perform further experiments at lower LV doses, as it is
unlikely thatlowerdoseswould beeffective,unlesstransientdepletion ofantibodiesorplasmacells
is performed (see below). Because further dose-response studies would require large cohorts of mice 
and long periodsofobservation,wewould considerthatsuch studiesbetterbelong to thefollow-up 
of the current work, as stated in the discussion: “Further studies exploring the dose-dependent
response of gene therapy for inhibitor reversalwilladdress this point”.
Relevantto this point, please consider also our response to a question raised by Reviewer 2.  Both 
papers by Markusic et al. and ours show that FIX-specific memory B cells are less prone to re-
activate upon exposure to FIX concentration higherthan 300 ng/ml(corresponding to 6% ofnormal
levels). An apparent discrepancy between our manuscript and the companion manuscript by 
Markusicisthat,whileinthelatteritisreportedthatreversalofFIXinhibitorsoccurswithAAV-
mediated gene therapy at only 6% of normal FIX levels, we report that the same outcome is 
achieved at50-100% ofnormalFIX levelsupon LV-mediatedgenetherapy.However,itshouldbe
noted that there are several potentially important model-dependent differences between the two 
studies,due to the differentgenetic background of the FIX knock outmice used and the different
types of immunization protocols adopted (intravenous injections of the antigen in Markusic vs. 
subcutaneous antigen administration in the presence ofincomplete Freund’s adjuvantin ourstudy).
Likely for these reasons, anti-FIX IgG concentrations are lower in the Markusic study, reachingEMBO MolecularMedicine  PeerReview ProcessFile- EMM-2013-02857
 
 
© EMBO 6 
approximately 30 µg/ml at the time ofgene therapy administration,while in ourwork they reach 
approximately 200 µg/ml (see Figure 2A and 2E). As we postulate that reversal of the B-cell
response is achieved only above a certain threshold of circulating FIX concentration,it is possible 
that the initial bioavailability of FIX is lower in our case, due to the higher concentration of binding 
anti-FIX antibodies. Thus, pre-treatment regimens aiming to transiently deplete circulating 
antibodies and/or B cells before gene therapy may also increase the success rate and, possibly,
decreasetherequired vectordose,by favoring early antigen bioavailability. In order to clarify this 
pointweadded theabovetextin thediscussion oftherevised manuscript. 
 
 
3. Can the authors confirm experimentally that the response to high dose FIX is truly a Type 1 
hypersensitivity? 
 
Aswecouldnotdetectanti-FIX IgE inimmunizedmice,wereferredtotheadverseeventsobserved
in mice receiving FIX protein injections as anaphylactoid reactions, implying that these reactions 
werenotstrictlyclassifiableastype-I hypersensitivity.In order to improve our ability todetectanti-
FIX IgE in the ELISA, we repeated the assays after removal of IgG from plasma samples using
protein G sepharose,thusavoiding competition fortheplate-bound FIX antigen,aswemention in 
the materials and methods section of the revised manuscript.Even afterIgG depletion,the plasma of
immunized mice resulted negative to anti-FIX IgE,indicatingthatourimmunizationprotocolinthis
strain ofmice does notinduce a detectable IgE response.Moreover,we did notfind anti-FIX IgE in
the plasma ofmice even afterITI-like treatment by repeated FIX protein administrations. Thus, we 
cannotdefine the response to FIX protein asa type-I hypersensitivity,as itappears not to involve 
IgE.However,the signs were typicalof anaphylaxis,acute,severe and even lethalin some cases.In 
orderto bettercharacterizeexperimentally themechanism ofresponse,wethusdecided to measure
plasmahistaminelevelsin themicetreated with high-doseFIX protein injections.Wenow show in 
the revised Figure 3B that this response ismediated, at least in part, by release ofhistamine and 
mast-cellprotease-1,thussuggesting thatitrepresentsan IgE-independent anaphylaxis. This type of 
anaphylaxisisIgG-dependentand involvesboth mast-cellsand macrophagesthrough engagementof
their Fcγ receptors (Finkelman etal,J Allergy Clin Immunol2005).
 
 
Whathappensiflowerdosesareused.....idthisregimenproducecomparablelevelsofFIXtothatof
genetherapytreated animals? 
 
In order to clarify this point,wehaveincluded in therevised manuscriptanew experimentin which 
pre-immunized hemophilia B mice were treated by repeated intravenous administrations of 
recombinantFIX at20 IU/kg.The results of this experimentindicate thateven doses 10-fold lower
than those previously tested (200 IU/kg)induce hypothermia and signsofanaphylactoid reactions,
although to a lesser extent than observed at high doses. The results of this experiment are now 
shown in the revised Figure 3A.We added the following text in the resultssection of the revised 
manuscript:“WeevaluatedwhethertheseadverseeventsalsooccurfollowingalowerdoseITI-like 
regimen.We treated hemophilia B mice by repeated i.v.administrations of recombinantFIX at20 
IU/kg, starting 10 weeks after immunization (n=5). Even a 10-fold lower FIX dose induced 
hypothermia and signs of anaphylactoid reactions, although to a lesser extent than observed with 
higherdoses(Figure3A)”.
 
Wehavealsomeasured the levelsofcirculatingFIXachievedafter intravenous administration of 
recombinant FIX at 20 or 200 IU/kg in naïve hemophilia B mice at 1, 6, 24 and 48 hours after 
administration.The resultsofthisexperimentare now shown in Supporting Information Figure 5 in 
the revised manuscript. The following text has been added in the results section of the revised 
manuscript:“InordertodeterminethelevelsofcirculatingFIXachievedafterahigh- and low-dose
ofFIX protein administered forITI-like regimens, we intravenously administered 200 or 20 IU/kg
ofrecombinantFIX in naïvehemophiliaB mice(n=4 perdose)and detected 46% and 2% ofnormalEMBO MolecularMedicine  PeerReview ProcessFile- EMM-2013-02857
 
 
© EMBO 7 
FIX levels, respectively, 1 hour after administration. These levels declined by half in the next 6
hoursand becamealmostundetectableafter2 days(Supporting Information Figure 5).As expected,
in inhibitors-positivehemophiliaB micewecould notdetect circulating FIX,when assessed at 1 
hourafterprotein administration”.
 
 
4.labelling of Fig 4 axes are inconsistent between panels. 
 
WeadjustedYaxisscaling to allow directcomparison between early and late treatmentdata. 
 
5. In fig 6 it isnotclearhow manymice thedata iscollected from,orwhether thesampleswere
pooled. The SEM looks remarkable small if these were triplicates from different experimental
animals.
 
We performed a new suppression assay, after sorting conventional and regulatory T cells from a
pooloftwo LV-FIX treatedmiceinaseparateexperiment.Wenow show themeanandrangeofthe
stimulation index from the two independent experiments, each one performed in triplicate, in the
revised Figure 6C,D.The results confirm the higher suppressive capacity of induced regulatory T 
cells isolated from gene therapy treated mice in controlling the proliferative response to FIX as
compared to that driven from an unrelated antigen.
 
 
6.To confirm theimportanceofTregs,theauthorsmustperform adoptivetransferexperiments.The
long term duration of response in terms of Treg depletion should be determined.
 
 
We have previously shown that transgene-specific Tregs induced upon systemic delivery of a 
microRNA142-regulated LV can transfer tolerance to naïve recipients.In particular,the tolerance 
transfer capacity was confined to the CD4+CD25+ T-cell subset (Annoniet al.,Blood 2009).To 
investigate a role of Tregs in the control of a pre-existing immune response,we performed Tregs
depletion after LV-FIX gene therapy in inhibitors-positive hemophilia B mice. When performed 
early aftergene therapy,Tregsdepletion caused an increase in anti-FIX IgG andFIX inhibitorstiter
in those mice in which the humoral response was not yet shut down. Although these data support an 
involvement of Tregs in the reversal of the humoral response, we need to address the confounding 
factorthatsome mice do notrespond perseto gene therapy. Thus, we either substantially expand 
the sample size or prolong the window of Tregs depletion in these challenging experiments to obtain 
statistically robustdata or,preferably,we repeatthem oncewehaveestablishedconditionsleading
to 100% response to gene therapy. As we are currently undertaking such endeavors we would prefer 
leaving these Treg depletion experiments to a follow-up study.
 
 
Theyshouldalsodeterminewhetherthereisanychange in the numberofIL-10 producing B cells.
 
Il-10 producing B cells(B10)havebeen shown to regulateinflammation and autoimmunediseases
aswellasinnate and antigen-specific adaptive immune responses in some conditions (Fillatreau et
al,NatImmunol2002;Yoshizakietal,Nature2012).WeevaluatedwhetherB10areexpandedin
inhibitors-positivehemophiliaB miceaftergenetherapy.Wefound no differencein thepercentage
of B10 in mice after LV-FIX treatment (n=3) as compared to saline-injected controls (n=2) and 
naïvehemophiliaB mice(n=2),both upon apolyclonal(lipopolysaccharide,LPS)orFIX-specific 
stimulation (anti-CD40 and plate-bound FIX). These new data are shown in the Supporting EMBO MolecularMedicine  PeerReview ProcessFile- EMM-2013-02857
 
 
© EMBO 8 
Information Figure 6.They suggestthatB10 are unlikely to be responsible for the regulation of the 
FIX humoralresponseobservedaftergenetherapy.Weaddedtheabovetextintheresultssectionof
the revised manuscript.
 
 
 
Referee#2(GeneralRemarks):
 
ThisstudyshowsthatlentiviralvectorscanbeusedexpressFIX intheliverofhemophilicmiceand
to eliminate neutralizing antiFIX antibody responses in immunized FIX-deficientmice.Thiseffect
wasmediatedbydepletionofFIX-specific plasma cells and B memorycells,atleastin partdueto 
induction of Tregs by the transgene product. It is interesting to note that while the majority of 
treated mice showed reversal of inhibitory antibodies, about 25% did not respond and this was 
associated with a lower vector copy number.This suggests thatthe ability to abrogate neutralizing 
antibodiesisdependenton theabsoluteleveloftransgene-induced FIX expression. Measured FIX 
levels in responders was approximately 100% that of normal, suggesting this is therequired level
for the response. However, in the accompanying paper by Markusic et al, elimination of neutralizing 
antibodieswith AAV-mediatedtransferoccurredatonly6% ofnormalFIXlevels.Ifbothpapersare
published,theauthorsshould addressthis potentialdiscrepancy.Forinstance, is it possible that the 
abilityoflentiviralvectorsto inducetheTreg responseislessthan thatseen with AAV (ata given 
FIX level) ? Is one vector system intrinsically more potent that the other in terms of eliminating 
inhibitors ? This will certainly be a question the readers will be interested in. If this cannot be 
addressed experimentally,atleasttheauthorsshould acknowledgethisdifferencein thestudiesand 
discuss the possible ramifications and interpretations. Otherwise, this is a nice study with well 
performed experimentsand a medicallyimportantresult. 
 
The Reviewer raises an interesting point. We and others have reported that even a low level of
hepatocyte-targeted FIX expression (1% of normal) and alow percentageoftransduced hepatocytes
(2%) (Matraietal.,Hepatology 2011;Martino etal.,Plos One 2009) are sufficientto induce Tregs 
and tolerance to the delivered transgene in naïve mice. Since in the current work we aimed to 
reverse a pre-existing humoral immune response,we postulated thathigh antigen doses would be 
required to controlthe B-cellresponse.Thisassumption wasbased on previousreportsthatexposure 
to antigens in the µg/ml range of concentration was unable to re-stimulate memoryBcellsin vitro 
(Hausl et al.,Blood 2005).We thus treated inhibitors-positivehemophiliaB micewith LV doses
(about10^9 TU/ml) able to provide >50% of normalFIX levels in the circulation (corresponding to 
2.5 µg/ml).Using theseLV dosesweobtained a 70-75% positiveresponse,in termsofreversalof
inhibitor titers and recovery of FIX activity. Because the non-responder mice had significantly lower 
average vector content in the liver than the responder mice at the end of the experiments (see 
Supporting Information Figure2,asmentioned above),weinterpretthefailureto respond asdueto 
the failure to reach a threshold of FIX expression required to halt the immune response, due to 
variability in transduction efficiency. For this reason, we did not perform further experiments at
lower LV doses, as it is unlikely that lower doses would be effective, unless transient depletion of 
antibodiesorplasma cellsisperformed. 
BothpapersbyMarkusicetal.andoursshow thatFIX-specific memory B cells are less prone to re-
activate upon exposure to FIX concentration higherthan 300 ng/ml(corresponding to 6% ofnormal
levels). As the Reviewer points out, an apparent discrepancy between our manuscript and the 
companion manuscript by Markusic is that, while in the latter it is reported that reversal of FIX 
inhibitors occurs with AAV-mediatedgenetherapyatonly6% ofnormalFIXlevels,wereportthat
the same outcome is achieved at 50-100% ofnormalFIX levelsupon LV-mediatedgenetherapy.
However, it should be noted that there are several potentially important model-dependent
differencesbetween thetwo studies,dueto thedifferentgeneticbackground oftheFIX knock-out
miceusedandthedifferenttypesofimmunizationprotocolsadopted(intravenousinjectionsofthe
antigen in Markusic vs.subcutaneousantigen administration in the presence ofincomplete Freund’s
adjuvant in our study). Likely for these reasons, anti-FIX IgG concentrations are lower in the
Markusicstudy,reachingapproximately30µg/mlatthetimeofgenetherapyadministration,while
in our work they reach approximately 200 µg/ml (see Figure 2A and 2E). As we postulate that EMBO MolecularMedicine  PeerReview ProcessFile- EMM-2013-02857
 
 
© EMBO 9 
reversal of the B-cell response is achieved only above a certain threshold of circulating FIX 
concentration, it is possible that the initial bioavailability of FIX is lower in our case, due to the 
higher concentration of binding anti-FIX antibodies. Thus, pre-treatment regimens aiming to 
transiently deplete circulating antibodies and/or B cells before gene therapy mayalsoincreasethe
success rate and, possibly, decrease the required vector dose, by favoring early antigen 
bioavailability.
In order to address and clarify this pointwe added the above text in the discussion of the revised 
manuscript.
 
 
 
Referee#3(GeneralRemarks):
 
Annonietal convincingly show that theycanattenuateestablishedanti-factor IX antibodies with 
liver-directed gene transfer using lentivirus vectors in hemophilia B mice. This is an important
problem in humansforvariousreasons,particularly thatfactor IX inhibitors preventproper therapy 
for bleeding and/or prophylaxis against bleeding, and inhibitors to factor IX can be associated with 
anaphylaxis and/or nephrotic syndrome in the event of repeat exposure to factor IX. In fact, the 
anaphylaxisin humanswasfirstnoted in patientsundergoing standard desensitization with human 
factor IX proteins. Thus, a safe, effective approach to treating these inhibitors would be welcome. 
 
Somecommentsand questionsthatarisein myreview ofthis manuscript follow. 
 
1. C57BL/ mice are well known not to be highly responsive to human factor IX protein as an 
immunogen, at least delivered intravenously as is the route of administration for factor IX in 
hemophilia B patients.
 
We agree with the reviewer that hemophilia B mice in the C57Bl/6 genetic background are not
highly responsive to FIX protein as immunogen. Indeed they mount a robust anti-FIX humoral
immune response only upon subcutaneous administration of high doses of FIX in the presence of 
incomplete Freund’s adjuvant, as described in the manuscript.
 
 
2.Itisa bitofan overstatementto callinhibitorsto factorIX "life-threatening" as in the Abstract. 
 
Wehaveremoved“life-threatening” from the abstract and throughout the text.
 
 
3. Lower dose immune tolerance regimens have been described and might be mentioned in the
Introduction.
 
We have now mentioned low-dose ITI regimens in the introduction of the revised manuscript.
Moreover,wehaveincludedintherevisedmanuscriptanewexperimentin which pre-immunized 
hemophiliaB miceweretreated by repeated intravenousadministrationsofrecombinantFIX at20 
IU/kg.The results of this experiment indicate thateven doses 10-fold lowerthan those previously 
tested (200 IU/kg) induce hypothermia and signs of anaphylactoid reactions, although to a lesser
extent than observed at high doses. The results of this experiment are now shown in the revised 
Figure 3A. We added the following text in the results section of the revised manuscript: “WeEMBO MolecularMedicine  PeerReview ProcessFile- EMM-2013-02857
 
 
© EMBO 10
evaluated whether these adverse events also occur following a lower dose ITI-like regimen. We 
treated hemophilia B mice by repeated i.v. administrations of recombinant FIX at 20 IU/kg, starting 
10 weeksafterimmunization (n=5).Even a10-fold lowerFIX doseinduced hypothermiaand signs
ofanaphylactoid reactions,although to alesserextentthan observed with higherdoses(Figure3A)”. 
 
4.Introduction maymention earlyreferencesbyWarrierI,etaland Ewenstein B,etalthatdescribe
anaphylaxisand nephroticsyndromein factorIX inhibitorpatientsundergoing ITI. 
 
WethanktheReviewerforthesuggestionandhavenowincludedWarrier I,etaland Ewenstein B,
etalreferencesin the introduction ofthe revised manuscript. 
 
 
5.In resultswould mention on page4 thatthehemophilia B micearein theC57Bl/6 background;
this is sufficiently important to readers who follow this field thatitshould bestated here,however
briefly.
 
Weaddedthisinformationtotheresultssectionoftherevisedmanuscript.
 
 
6.On page8,lastsentenceof2nd paragraph deemsanti-factor IX antibodies of low titer detected 
byELISA to benon-inhibitory because the Bethesda inhibitor assay is negative. The discrepancy 
between theELISA resultand theBethesda inhibitorassayresultisa function ofthefactthatELISA 
tests detect ALL antibodies that bind a fixed antigen target, while an assay based on neutralization 
of clotting function does not register a result until >50% of the factor IX is neutralized. This is
intrinsic to thewaythetestsaredone,and itshould notbestated thattheaffinityisnecessarilylow 
ortheantibodiesdo notneutralizefactorIX.Itisprobablybetterto statethattheresidualtitersof
factor IX antibodies detected by ELISA method were not high enough to reach the threshold 
required to inhibitclotting enough to register on the Bethesda assay.Iwould notspeculate on the 
affinityoftheantibodywithoutmoredata (which isnotreallynecessaryforpublication). 
 
WethanktheReviewerforthisinsight. We have thus revised the presentation and discussion of this 
data as suggested by the Reviewer in the following sentence of the results section of the revised 
manuscript: “It is possible that the residual titers of binding anti-FIX Abs detected by 
immunocapture were not high enough to reach the threshold required to inhibit clotting enough to 
register on the Bethesda assay.”
 
 
7.In theResults,with referenceto Figure2A-D,whyistheredetectableFIXantigenandactivityat
the 6 week time point with significant anti-FIX antibodydetectablebyELISA andBethesdaassay?
Also,whyisthere25% factorIX concomitantwith800microgram/mlIgG antibodyand~30BIAU 
neutralizing antibodytiterin latetreatmentgroup (2E-H)butintheearlytreatmentgroup (2A-D)
there is 10% factor IX concomitant with 100 microgram/ml IgG antibody and ~3 BIAU neutralizing 
antibodytiterin earlytreatmentgroup (2A-D)?
 
Figure 2 shows the data as mean and standard error of the mean of several mice. Indeed, when
scrutinizing data mouse per mouse, we could correlate detectable FIX in the plasma with lower
titers of anti-FIX binding antibodies. Data on anti-FIX IgG concentration and inhibitor titers are
reported for single mice in Supporting Information Figure 2.For better clarity, we have added the 
following sentence to the Legend to Figure 2: “Data are presented as mean±SEM. ns: not
significant;**:p<0.01;***:p<0.001 (ttest).When data were scrutinized foreach individualmouse,EMBO MolecularMedicine  PeerReview ProcessFile- EMM-2013-02857
 
 
© EMBO 11
detectableFIX in the plasmacorrelated with lower level of anti-FIX bindingantibodies (seealso
SupportingInformationFigure2).”
 
 
Minor/stylisticconcerns:
1.F8 orF9 to designatethegenesforfactorVIIIorfactorIX respectivelyshould beitalicized. 
 
The reviewer correctly underlines the proper way to refer to genes or proteins. Indeed in the 
introduction we refer to the proteins encoded by the genes (factor VIII, abbreviated FVIII and factor 
IX,abbreviated FIX).In the results section,firstparagraph,we italicize F9, as we referto the gene.
 
 
2.FactorVIIIand factorIX arenotpropernounsand need notbecapitalized. 
 
WehavechangedFactorVIIIandFactorIXintofactorVIIIandfactorIXthroughoutthetextinthe
revised manuscript.
 
 
3. Comcomitantly, plasma factor IX levels and clotting activity rose (not raised) to 50-100% of
normal.
 
Wethankthereviewerforcarefulreading.Wehavechangedaccordinglythroughoutthetextinthe
revised manuscript.
 
 
4.LastlineofResultson page 4:presume Authorsreferto IgG1 isotype,not"G1"? 
 
Correct.Wehavechanged“G1”with“IgG1”intherevisedmanuscript. 
 
 
5.Second DiMichellereference:strike"Haemophilia :theofficialjournal of the World Federation 
ofHemophilia"(notrequired)
 
Journalnames are automatically edited by software tools formanaging references,as perthe EMBO 
Molecular Medicine style. All the references for the journal “Haemophilia” include the sentence
“theofficialjournaloftheWorld Federation ofHemophilia”.
 
 
 
2nd EditorialDecision 08 August2013
ThankyouforthesubmissionofyourrevisedmanuscripttoEMBO MolecularMedicine. 
 
Asmentionedinanearlierletter,wehaveexperiencedadelayduetothefactthatReviewer1,
whom weaskedtore-evaluate your revised manuscripttogether with Reviewer 3 ,is on vacation.
WethereforeaskedReviewer3alsotocheckwhetheryouhadadequatelyrepliedtothisReviewer'sEMBO MolecularMedicine  PeerReview ProcessFile- EMM-2013-02857
 
 
© EMBO 12
criticisms.Asyou willsee the s/he issatisfied and isglobally supportive. 
 
Wearethuspleased to inform you thatyourmanuscriptisaccepted forpublication and isbeing sent
to our publisher to be included in the next available issue of EMBO Molecular Medicine. 
 
Congratulationsonyourinterestingwork, 
 
***** Reviewer'scomments***** 
 
Reviewer#3(GeneralRemarks):
 
ThemanuscriptbyAnnonietaloninductionoftolerancetofactorIX inmicewithpre-existing 
antibodies(inhibitors),using lentiviralvectors,isrevised to reflectcriticalremarksby myselfand 
two other reviewers. I am satisfied thatthe revised manuscriptaddressesthese criticismsin a 
satisfactory manner.
 
 
 
Reviewer#3(Additionalcomments):
 
Tothebestofmyabilitytocomprehend,bothsetsofAuthorshaverepliedtoReviewer1's
criticismsin a fully satisfactory way that adds value to each paper. 
 
 
 
 
 
 
 
 
