# Supplementary material for: Liver gene therapy by lentiviral vectors reverses anti-factor IX pre-existing immunity in haemophilic mice
Source: EMBO Mol Med. 2013 Sep 16;5(11):1684–97. doi: 10.1002/emmm.201302857 (PMC3840485; doi:10.1002/emmm.201302857)
Supplement: Supplementary file 4 [file emmm0005-1684-SD4.txt]

1
Livergenetherapybylentiviralvectorsreversesanti-factorIX pre-
existing immunity in hemophilic mice 
 
AndreaAnnoni1,#, Alessio Cantore1,2,#, PatriziaDellaValle3, Kevin Goudy1, Mahzad 
Akbarpour1,2, Fabio Russo1, Sara Bartolaccini1, Armando D’Angelo3, Maria Grazia
Roncarolo1,2,* and LuigiNaldini1,2,* 
 
1SanRaffaeleTelethonInstituteforGeneTherapy,SanRaffaeleScientificInstitute,Milan,Italy;
2VitaSaluteSanRaffaeleUniversity,Milan,Italy;
3CoagulationServiceandThrombosisResearchUnit, San Raffaele Scientific Institute, Milan, Italy 
# Theseauthorscontributed equally.
* Theseauthorsshareseniorauthorship.
 
 
Supporting information:
• Figure1-6 
 
 
 
 
 
 
 
 
 
CORRESPONDING AUTHORS:
Luigi Naldini, San Raffaele Telethon Institute for Gene Therapy and ‘‘Vita Salute San Raffaele’’
University,ViaOlgettina58,20132Milano, Italy.E-mail:naldini.luigi@hsr.it;Phone:+39022643
4681;Fax:+39 02 2643 4621.
Maria Grazia Roncarolo, San Raffaele Telethon Institute for Gene Therapy and ‘‘Vita Salute San 
Raffaele’’ University, Via Olgettina 58, 20132 Milano, Italy. E-mail: roncarolo.mariagrazia@hsr.it;
Phone:+390226434870;Fax:+3902264346682
 
 
 
Supporting Information Figure1. Anti-FIX IgG1, IgG2a, IgG2b and IgE measured 
by ELISA as indicated, in plasmasamples collected fromhemophiliaB miceat4 (A) 
and 10 (B) weeks after FIX immunization. Thepositivity cut-off (mean of 3 samples 
from a naïve hemophilia B mouse+3 standard deviations) is indicated. Data are
mean SEM. FIX-specific IgG producing plasma cells (PCs) were enumerated by 
Elispotassay in thedraining LNs, Spleen and Bonemarrow isolated fromhemophilia
B miceat4 (C) and 10 (D) weeks after FIX immunization.  
 3
 
 
Supporting Information Figure 2. Anti-FIX IgG Abs measured by ELISA 
(A,B,E,F) and FIX inhibitors measured by Bethesda Assay (C,D,G,H) in plasma
samples collected from LV-FIX treated mice at the indicated times after FIX 
immunization. (A-C) mice non responders to gene therapy (NR, detectable BU/ml 4
and/or FIX activity <1% of normal) after early treatment, as indicated. (B,D) 
responders miceareshown for comparison (whosemean is plotted in Figure2A,B). 
(E,G) mice non responders to gene therapy (NR, detectable BU/ml and/or FIX 
activity <1% of normal) after latetreatment, as indicated. (F,H) responders miceare
shown for comparison (whosemean is plotted in Figure2E,F). Datafromsinglemice
areplotted. 
 
 5
 
 
Supporting Information Figure3. Anti-FIX IgG1 (A,D), IgG2a(B,E), IgG2b (C,F), 
measured by ELISA in plasma samples collected from hemophilia B mice at the
indicated times after FIX immunization. Mice were immunized and subsequently 
injected with saline(n=4, red line) or 1x109 TU/mouseof LV-FIX (n=5 responders, 
green line) at 4 weeks after immunization (A,B,C), as indicated (early treatment). 
Micewereimmunized and subsequently injected with saline(n=3, red line) or 1x109 
TU/mouse of LV-FIX (n=5 responders, green line) at 10 weeks after immunization 
(D,E,F), as indicated (latetreatment). Dataarepresented as mean±SEM. 6
Supporting information Figure 4
 
 
Supporting Information Figure4. FIX expression (black and green lines) is plotted 
as percentageof themaximalobserved valuethroughouttheexperimentalfollow up 
(% max) after LV-FIX genetherapy in naïvehemophiliaB mice(black line, mean 3 
independent experiments, reported in Cantore et al, 2012), or after LV-FIX gene
therapy in anti-FIX Abs positivehemophiliaB mice(green line, mean of responder 
mice, as shown in Figure 2C,G), performed at 4 weeks (A; early treatment) or 10 
weeks (B; late treatment) after FIX immunization. Anti-FIX IgG (red line) 
concentration is plotted as percentageof thevaluedetermined beforeperforming gene
therapy (% initial).  7
Supporting Information Figure 5
 
Supporting Information Figure 5. (A) FIX expression measured by ELISA on 
plasma samples collected from naïve hemophilia B mice treated with i.v. 
administration of recombinantFIX protein (200 IU/kg, black line, n=4;20 IU/kg, grey 
line, n=4) attheindicated times after injection. Dataarepresented as mean±SEM.8
Supporting information Figure 6
 
 
Supporting Information Figure 6.(A) Schematic diagram of the gating strategy 
used to identify interleukin-10 (IL-10) producing B cells (B10). B10 are comprised 
within the CD1dhi and CD5+ subset among the B-cell population (CD19+B220+). 
Percentageof CD1dhi and CD5+ B cells (B,D) and percentageof IL-10 producing B 
cells (by intracellular staining) within the CD1dhi and CD5+ B cells (C,E), upon 
polyclonal stimulation with lipopolysaccharide (LPS) or FIX-specific stimulation 
(anti-CD40 and plate-bound FIX) as indicated. Mice were immunized and 
subsequently injected with saline (n=2, white bars) or 1x109 TU/mouse of LV-FIX 
(n=3 responders, black bars) at10weeks after immunization. Thefrequency of B10 
was evaluated at 12 weeks after gene therapy (22 weeks after immunization). Age-
matched naïvehemophiliaB micewereused as controls (n=2, grey bars).  
 
